# Supplementary material for: A Phase II Study to Compare the Safety and Efficacy of Direct Oral Anticoagulants versus Subcutaneous Dalteparin for Cancer-Associated Venous Thromboembolism in Patients with Advanced Upper Gastrointestinal, Hepatobiliary and Pancreatic Cancer: PRIORITY
Source: Cancers (Basel). 2022 Jan 22;14(3):559. doi: 10.3390/cancers14030559 (PMC8833795; doi:10.3390/cancers14030559)
Supplement: Supplementary file 1 [file cancers-14-00559-s001.zip]

Archive with 1 entries (1 files):
- cancers-1521724-supplementary.pdf
